# Supplementary material for: Computational fluid dynamics simulation of changes in the morphology and airflow dynamics of the upper airways in OSAHS patients after treatment with oral appliances
Source: PLoS One. 2019 Nov 13;14(11):e0219642. doi: 10.1371/journal.pone.0219642 (PMC6853319; doi:10.1371/journal.pone.0219642)
Supplement: S1 File — (XLSX) [file pone.0219642.s001.xlsx]

## Sheet: Patient (1)
age	37
sex	male
AHI	Pre	Post
	21.3	2.2
Pre——OA					Post——OA
Section	cross-sectional area(cm2)	Airflow velocity (m/s)	Pressure (Pa)		Section	cross-sectional area(cm2)	Airflow velocity (m/s)	Pressure (Pa)
A	3.1816	0.8612	101312		A	3.2371	0.8057	101325
B	1.6056	1.1724	101310		B	1.7572	1.0975	101317
C	0.1841	9.7515	101243		C	0.5154	6.5086	101315
D	1.3209	5.7232	101258		D	2.3193	5.5259	101302
E	2.1197	3.4741	101268		E	2.7642	2.8176	101283
region		Volumetric(cm3)			region		Volumetric(cm3)
nasopharynx		2.3179			nasopharynx		2.3225
palatopharynx		3.5521			palatopharynx		4.0512
glossopharynx		1.8515			glossopharynx		2.6363
hypopharynx		3.5023			hypopharynx		3.9866
total volume		11.2238			total volume		12.9966
initial pressure（Pa）	end pressure（Pa）	△P（Pa）			initial pressure（Pa）	end pressure（Pa）	△P（Pa）
101325	101275	50.35			101325	101296	28.82

## Sheet: Patient (2)
age	39
sex	male
AHI	Pre	Post
	23.2	5.1
Pre——OA					Post——OA
Section	cross-sectional area(cm2)	Airflow velocity (m/s)	Pressure (Pa)		Section	cross-sectional area(cm2)	Airflow velocity (m/s)	Pressure (Pa)
A	2.5099	0.9471	101314		A	2.677	0.9307	101304
B	1.4679	1.6813	101321		B	1.6542	1.5919	101310
C	0.1616	13.1867	101248		C	0.4099	11.1798	101258
D	1.1383	4.3689	101264		D	1.7249	3.8602	101270
E	2.1122	2.9875	101270		E	2.4592	2.9295	101258
region		Volumetric(cm3)			region		Volumetric(cm3)
nasopharynx		1.5209			nasopharynx		1.5257
palatopharynx		1.721			palatopharynx		3.2729
glossopharynx		2.0199			glossopharynx		3.9531
hypopharynx		2.8173			hypopharynx		3.2885
total volume		8.0791			total volume		12.0402
initial pressure（Pa）	end pressure（Pa）	△P（Pa）			initial pressure（Pa）	end pressure（Pa）	△P（Pa）
101325	101283	41.64			101325	101290	35.29

## Sheet: Patient (3)
age	58
sex	male
AHI	Pre	Post
	24.2	1.4
Pre——OA					Post——OA
Section	cross-sectional area(cm2)	Airflow velocity (m/s)	Pressure (Pa)		Section	cross-sectional area(cm2)	Airflow velocity (m/s)	Pressure (Pa)
A	2.4518	1.2719	101288		A	2.676	1.0347	101313
B	1.2495	1.9365	101294		B	1.6213	1.8152	101316
C	0.1445	13.2972	101224		C	0.3759	11.8767	101263
D	1.2372	5.2258	101251		D	2.1577	4.9115	101265
E	2.127	3.5156	101222		E	2.3412	3.1353	101268
region		Volumetric(cm3)			region		Volumetric(cm3)
nasopharynx		1.7845			nasopharynx		1.8465
palatopharynx		1.7118			palatopharynx		2.7903
glossopharynx		2.3215			glossopharynx		3.5193
hypopharynx		2.9691			hypopharynx		3.8621
total volume		8.7869			total volume		12.0182
initial pressure（Pa）	end pressure（Pa）	△P（Pa）			initial pressure（Pa）	end pressure（Pa）	△P（Pa）
101325	101240	85.16			101325	101293	31.56

## Sheet: Patient (4)
age	47
sex	male
AHI	Pre	Post
	16.1	16
Pre——OA					Post——OA
Section	cross-sectional area(cm2)	Airflow velocity (m/s)	Pressure (Pa)		Section	cross-sectional area(cm2)	Airflow velocity (m/s)	Pressure (Pa)
A	3.9679	0.6363	101311		A	3.9345	0.6015	101288
B	2.9739	0.7714	101310		B	3.0686	0.6827	101303
C	0.469	9.8313	101240		C	0.6176	9.4867	101231
D	2.1823	5.7289	101260		D	2.2336	5.6245	101255
E	3.1322	2.4635	101263		E	3.2572	2.3909	101239
region		Volumetric(cm3)			region		Volumetric(cm3)
nasopharynx		2.0456			nasopharynx		1.7894
palatopharynx		2.0732			palatopharynx		2.6226
glossopharynx		2.8589			glossopharynx		2.9491
hypopharynx		3.4577			hypopharynx		3.4753
total volume		10.4354			total volume		10.8364
initial pressure（Pa）	end pressure（Pa）	△P（Pa）			initial pressure（Pa）	end pressure（Pa）	△P（Pa）
101325	101267	58.24			101325	101269	55.8

## Sheet: Patient (5)
age	48
sex	male
AHI	Pre	Post
	27.6	1.8
Pre——OA					Post——OA
Section	cross-sectional area(cm2)	Airflow velocity (m/s)	Pressure (Pa)		Section	cross-sectional area(cm2)	Airflow velocity (m/s)	Pressure (Pa)
A	2.3449	1.2611	101262		A	2.5575	1.1176	101270
B	1.2608	1.7135	101298		B	1.6152	1.6746	101308
C	0.1407	15.8131	101221		C	0.4788	12.0132	101243
D	1.0843	6.8322	101255		D	2.7972	6.6884	101262
E	1.6786	3.5155	101222		E	1.8825	3.053	101228
region		Volumetric(cm3)			region		Volumetric(cm3)
nasopharynx		1.4767			nasopharynx		1.5062
palatopharynx		1.7412			palatopharynx		3.0317
glossopharynx		1.8479			glossopharynx		2.1081
hypopharynx		2.4783			hypopharynx		3.2648
total volume		7.5441			total volume		9.9108
initial pressure（Pa）	end pressure（Pa）	△P（Pa）			initial pressure（Pa）	end pressure（Pa）	△P（Pa）
101325	101243	81.91			101325	101272	53.34

## Sheet: Patient (6)
age	54
sex	male
AHI	Pre	Post
	14.3	12.1
Pre——OA					Post——OA
Section	cross-sectional area(cm2)	Airflow velocity (m/s)	Pressure (Pa)		Section	cross-sectional area(cm2)	Airflow velocity (m/s)	Pressure (Pa)
A	4.144	0.8924	101324		A	4.2718	0.8716	101312
B	3.6759	0.8516	101314		B	3.7432	0.5131	101314
C	0.2649	8.9273	101275		C	0.3488	6.107	101263
D	2.9737	3.6637	101291		D	3.1928	3.6824	101269
E	2.7836	2.0621	101279		E	2.8261	2.0814	101262
region		Volumetric(cm3)			region		Volumetric(cm3)
nasopharynx		3.3725			nasopharynx		2.6513
palatopharynx		4.0541			palatopharynx		4.1634
glossopharynx		2.1051			glossopharynx		3.5623
hypopharynx		4.8421			hypopharynx		4.9523
total volume		14.3738			total volume		15.3293
initial pressure（Pa）	end pressure（Pa）	△P（Pa）			initial pressure（Pa）	end pressure（Pa）	△P（Pa）
101325	101289	36.42			101325	101292	32.61

## Sheet: Patient (7)
age	39
sex	male
AHI	Pre	Post
	21.8	3.4
Pre——OA					Post——OA
Section	cross-sectional area(cm2)	Airflow velocity (m/s)	Pressure (Pa)		Section	cross-sectional area(cm2)	Airflow velocity (m/s)	Pressure (Pa)
A	2.6778	0.5166	101313		A	2.6976	0.554	101315
B	1.6601	0.9289	101314		B	1.8153	0.4949	101316
C	0.1549	11.0336	101244		C	0.553	7.4238	101266
D	1.3973	4.3143	101272		D	2.6134	2.423	101282
E	2.2321	1.3235	101270		E	2.3135	2.1943	101274
region		Volumetric(cm3)			region		Volumetric(cm3)
nasopharynx		3.5205			nasopharynx		3.7003
palatopharynx		2.1964			palatopharynx		3.8475
glossopharynx		2.7547			glossopharynx		3.7132
hypopharynx		4.5062			hypopharynx		4.7312
total volume		12.9778			total volume		15.9922
initial pressure（Pa）	end pressure（Pa）	△P（Pa）			initial pressure（Pa）	end pressure（Pa）	△P（Pa）
101325	101282	42.76			101325	101294	31.49

## Sheet: Patient (8)
age	48
sex	male
AHI	Pre	Post
	17.5	1.9
Pre——OA					Post——OA
Section	cross-sectional area(cm2)	Airflow velocity (m/s)	Pressure (Pa)		Section	cross-sectional area(cm2)	Airflow velocity (m/s)	Pressure (Pa)
A	3.8747	0.3604	101305		A	3.2631	0.3485	101315
B	3.3926	0.8917	101307		B	3.4363	0.3813	101324
C	0.2005	10.5812	101227		C	0.6403	5.8574	101274
D	1.8102	3.0247	101257		D	3.6143	2.0116	101273
E	2.6728	2.6742	101251		E	2.9817	2.2146	101282
region		Volumetric(cm3)			region		Volumetric(cm3)
nasopharynx		2.628			nasopharynx		3.4768
palatopharynx		2.5357			palatopharynx		3.5495
glossopharynx		2.448			glossopharynx		3.8645
hypopharynx		4.4519			hypopharynx		4.8433
total volume		12.0636			total volume		15.7341
initial pressure（Pa）	end pressure（Pa）	△P（Pa）			initial pressure（Pa）	end pressure（Pa）	△P（Pa）
101325	101256	69.11			101325	101296	29.09
